# Supplementary material for: Understanding the Transmission Dynamics of the Chikungunya Virus in Africa
Source: Pathogens. 2024 Jul 22;13(7):605. doi: 10.3390/pathogens13070605 (PMC11279734; doi:10.3390/pathogens13070605)
Supplement: Supplementary file 1 [file pathogens-13-00605-s001.zip]

Archive with 4 entries (4 files):
- Summplementary Table S2_List of accession numbers.xlsm
- Supplementary Material S1. Supplementary Methods.pdf
- Supplementary Material S2. Supplementary_Author_list.pdf
- Supplementary Table S1.xlsm
