# Supplementary material for: Understanding the Transmission Dynamics of the Chikungunya Virus in Africa
Source: Pathogens. 2024 Jul 22;13(7):605. doi: 10.3390/pathogens13070605 (PMC11279734; doi:10.3390/pathogens13070605)
Supplement: Supplementary file 1 [file pathogens-13-00605-s001.zip › Summplementary Table S2_List of accession numbers.xlsm]

## Sheet: Accession
Table S2. List of accesion numbers for chikungunya genomes analysed.
East-Central-South-African Lineage		Asian Lineage		Indian Ocean Lineage		West African Lineage
Accession number	Country	Accession number	Country	Accession number	Country	Accession number	Country
HM045784	Central African Republic	AB860301	Philippines	AB455493	Unknown	EPI_ISL_18498014	Senegal
HM045792	South Africa	EU703759	Malaysia	AB455494	Unknown	EPI_ISL_18498015	Senegal
HM045795	South Africa	FJ807897	Indonesia	EF210157	India	EPI_ISL_18498016	Senegal
HM045805	South Africa	FN295483	Malaysia	EU244823	Italy	EPI_ISL_18498017	Senegal
HM045806	India	FN295484	Malaysia	EU372006	India	EPI_ISL_18498018	Senegal
HM045809	DRC	HE806461	New Caledonia	EU564334	Mauritius	EPI_ISL_18498019	Senegal
HM045811	Tanzania	HM045787	Thailand	EU564335	India	EPI_ISL_18498020	Senegal
HM045812	Uganda	HM045788	India	FJ000062	India	EPI_ISL_18498021	Senegal
HM045821	Senegal	HM045789	Thailand	FJ000063	India	EPI_ISL_18498022	Senegal
HM045822	Central African Republic	HM045790	Philippines	FJ000064	India	EPI_ISL_18498023	Senegal
HM045823	Angola	HM045791	Indonesia	FJ000065	India	EPI_ISL_18498024	Senegal
KJ679577	India	HM045796	Thailand	FJ000066	India	EPI_ISL_18498025	Senegal
KP003812	Gabon	HM045797	Indonesia	FJ000067	India	EPI_ISL_18498026	Senegal
KP003813	Congo	HM045800	Philippines	FJ000068	India	EPI_ISL_18498027	Senegal
KP164568	Brazil	HM045803	India	FJ000069	India	EPI_ISL_18498028	Senegal
KP164569	Brazil	HM045808	Thailand	FJ445426	Sri Lanka	EPI_ISL_18498029	Senegal
KP164570	Brazil	HM045810	Thailand	FJ445427	Sri Lanka	EPI_ISL_18498030	Senegal
KU365284	India	HM045813	India	FJ445428	Sri Lanka	EPI_ISL_18498031	Senegal
KU365285	India	HM045814	Thailand	FJ445430	Singapore	EPI_ISL_18498032	Senegal
KU365286	India	KC488650	China	FJ445431	Singapore	EPI_ISL_18498033	Senegal
KU365287	India	KF318729	China	FJ445432	Singapore	EPI_ISL_18498034	Senegal
KU365288	India	KF872195	Russia	FJ445433	Singapore	EPI_ISL_18498035	Senegal
KU365289	India	KJ451622	Micronesia	FJ445443	Singapore	EPI_ISL_18498036	Senegal
KU365290	India	KJ451623	Micronesia	FJ445445	Singapore	EPI_ISL_18498037	Senegal
KU365291	India	KJ451624	British Virgin Islands	FJ445463	Singapore	EPI_ISL_18498038	Senegal
KU365292	India	KJ689452	Micronesia	FJ445484	Singapore	EPI_ISL_18498039	Senegal
KU940225	Brazil	KJ689453	Micronesia	FJ445502	Singapore	HM045785	Senegal
KU940226	Brazil	KM673291	Indonesia	FJ445510	Singapore	HM045786	Nigeria
KX228391	Brazil	KM923917	Malaysia	FJ445511	Singapore	HM045798	Senegal
KX262990	Unknown	KM923918	Malaysia	FJ513628	Sri Lanka	HM045807	Nigeria
KX262996	Cameroon	KM923919	Malaysia	FJ513629	Sri Lanka	HM045815	Senegal
KY038946	Central African Republic	KM923920	Malaysia	FJ513632	Sri Lanka	HM045816	Senegal
KY038947	Central African Republic	KP164567	Brazil	FJ513635	Sri Lanka	HM045817	Senegal
KY055011	Brazil	KP851709	Mexico	FJ513637	Sri Lanka	HM045818	Cote d'Ivoire
KY124328	Brazil	KP851710	Mexico	FJ513645	Sri Lanka	HM045819	Senegal
KY124329	Brazil	KR046227	Trinidad and Tobago	FJ513654	Sri Lanka	HM045820	Cote d'Ivoire
KY575574	USA	KR046228	Trinidad and Tobago	FJ513657	Sri Lanka	JQ943687	Senegal
KY704933	Brazil	KR046229	Trinidad and Tobago	FJ513673	Sri Lanka	JQ943688	Senegal
KY704934	Brazil	KR046230	Trinidad and Tobago	FJ513675	Sri Lanka	JQ943689	Senegal
KY704935	Brazil	KR046231	Trinidad and Tobago	FJ513679	Sri Lanka	JQ943690	Senegal
KY704936	Brazil	KR046232	Trinidad and Tobago	FJ807896	Singapore	JQ943691	Senegal
KY704937	Brazil	KR046233	Trinidad and Tobago	FJ807898	Bangladesh	JQ943692	Senegal
KY704938	Brazil	KR046234	Trinidad and Tobago	FJ807899	Malaysia	JQ943693	Senegal
KY704939	Brazil	KR264949	Puerto Rico	FJ959103	Mauritius	JQ943694	Senegal
KY704940	Brazil	KR264950	Puerto Rico	FN295485	Malaysia	JQ943695	Senegal
KY704941	Brazil	KR264951	Puerto Rico	FN295487	Malaysia	JQ943696	Senegal
KY704942	Brazil	KR559470	Puerto Rico	FR687340	Malaysia	JQ943697	Senegal
KY704943	Brazil	KR559471	El Salvador	FR687341	Malaysia	JQ943698	Senegal
KY704944	Brazil	KR559472	El Salvador	FR687342	Malaysia	JQ943699	Senegal
KY704945	Brazil	KR559473	French Polynesia	FR687343	Malaysia	JQ943700	Senegal
KY704946	Brazil	KR559474	Puerto Rico	FR687344	Malaysia	JQ943701	Senegal
KY704947	Brazil	KR559475	El Salvador	FR687345	Malaysia	JQ943702	Senegal
KY704948	Brazil	KR559476	Haiti	FR687346	Malaysia	JQ943703	Senegal
KY704949	Brazil	KR559477	Dominican Republic	FR687347	Malaysia	JQ943704	Senegal
KY704950	Brazil	KR559478	Haiti	FR687348	Malaysia	JQ943705	Senegal
KY704951	Brazil	KR559479	Dominican Republic	FR717336	France	JQ943706	Senegal
KY704952	Brazil	KR559480	Virgin Islands	FR717337	France	JQ943707	Senegal
KY704953	Brazil	KR559481	Guatemala	GQ428210	India	JQ943708	Senegal
KY704954	Brazil	KR559482	Virgin Islands	GQ428211	India	JQ943709	Senegal
KY704955	Brazil	KR559483	Puerto Rico	GQ428212	India	JQ943710	Senegal
LC259094	Angola	KR559484	El Salvador	GQ428213	India	JQ943711	Senegal
LC580247	Bangladesh	KR559485	Virgin Islands	GQ428214	India	JQ943712	Senegal
MG000875	Haiti	KR559486	Panama	GQ428215	India	JQ943713	Senegal
MG000876	Haiti	KR559487	Honduras	GQ905863	Thailand	JQ943714	Senegal
MH000700	Brazil	KR559488	Honduras	GU013528	Sri Lanka	JQ943715	Senegal
MH000701	Brazil	KR559489	Jamaica	GU013529	Sri Lanka	JQ943716	Senegal
MH000702	Brazil	KR559490	Guyana	GU013530	Sri Lanka	JQ943717	Senegal
MH000703	Brazil	KR559491	Colombia	GU189061	Sri Lanka	JQ943718	Senegal
MH000704	Brazil	KR559492	Saint Lucia	GU199350	China	JQ943719	Senegal
MH000705	Brazil	KR559493	Unknown	GU199351	China	JQ943720	Senegal
MH000706	Brazil	KR559494	Virgin Islands	GU199352	China	KX262986	Senegal
MH823663	Brazil	KR559495	Puerto Rico	GU199353	China	KX262995	Senegal
MH823664	Brazil	KR559496	Guyana	GU301779	Thailand	MZ494489	China
MH823665	Brazil	KR559497	Unknown	GU301780	Thailand	MZ494493	China
MH823666	Brazil	KR559498	Dominican Republic	GU301781	Thailand	MZ494494	China
MH823667	Brazil	KT192707	Nicaragua	GU908223	Thailand	MZ494495	China
MH823668	Brazil	KT308159	Philippines	HM045794	USA	MZ494496	China
MK120199	Italy	KT308160	Philippines	HM045799	Sri Lanka	MZ494497	China
MK121891	Brazil	KT308161	Philippines	HM045801	Sri Lanka	OM416163	China
MK121892	Brazil	KT308162	Philippines	HQ846356	China
MK121893	Brazil	KT308163	Philippines	HQ846357	China
MK121894	Brazil	KT327164	Mexico	HQ846358	China
MK121895	Brazil	KU355832	Brazil	HQ846359	China
MK121896	Brazil	KU365366	Mexico	JF274082	India
MK121897	Brazil	KU365367	Mexico	JN558834	India
MK121898	Brazil	KU365368	Mexico	JN558835	India
MK121899	Brazil	KU365369	Trinidad and Tobago	JN558836	India
MK121900	Brazil	KU365372	Colombia	JQ065885	China
MK121901	Brazil	KU365373	Colombia	JQ065886	China
MK121902	Brazil	KU365374	Venezuela	JQ065887	China
MK121903	Brazil	KX097982	Indonesia	JQ065888	China
MK121904	Brazil	KX097986	Indonesia	JQ065889	China
MK121905	Brazil	KX097988	Indonesia	JQ065890	China
MK121906	Brazil	KX168429	Malaysia	JQ065891	China
MK121907	Brazil	KX262987	Thailand	JQ065892	China
MK121908	Brazil	KX262988	Thailand	JQ861253	Cambodia
MK156053	Brazil	KX262991	Saint Martin	JQ861254	Cambodia
MK156054	Brazil	KX262992	Guadeloupe	JQ861255	Cambodia
MK156055	Brazil	KX262994	French Guiana	JQ861256	Cambodia
MK156056	Brazil	KX496989	Colombia	JQ861257	Cambodia
MK156057	Brazil	KX702401	Haiti	JQ861258	Cambodia
MK156058	Brazil	KX702402	Haiti	JQ861259	Cambodia
MK156059	Brazil	KY272961	Dominican Republic	JQ861260	Cambodia
MK156060	Brazil	KY272962	Dominican Republic	JX088705	China
MK156061	Brazil	KY272963	Dominican Republic	KC614648	Yemen
MK156062	Brazil	KY272964	Dominican Republic	KC862329	Indonesia
MK156063	Brazil	KY272965	Dominican Republic	KF151174	Myanmar
MK156064	Brazil	KY272966	Dominican Republic	KF151175	Myanmar
MK159123	Brazil	KY272967	Dominican Republic	KF283986	Comoros
MK159124	Brazil	KY272968	Dominican Republic	KF283987	Comoros
MK159125	India	KY272969	Dominican Republic	KF590564	Myanmar
MK159126	India	KY272970	Dominican Republic	KF590565	Myanmar
MK159127	India	KY415978	Haiti	KF590566	Myanmar
MK244632	Brazil	KY415979	Haiti	KF590567	Myanmar
MK244633	Brazil	KY415980	Haiti	KJ579184	Thailand
MK244634	Brazil	KY415981	Haiti	KJ579185	Thailand
MK244635	Brazil	KY415982	Haiti	KJ579186	Thailand
MK244636	Brazil	KY415983	Haiti	KJ579187	Thailand
MK244637	Brazil	KY415984	Haiti	KJ679578	India
MK244638	Brazil	KY415985	Haiti	KJ796844	India
MK244639	Brazil	KY435454	Trinidad and Tobago	KJ796845	India
MK244640	Brazil	KY435455	Anguilla	KJ796846	India
MK244641	Brazil	KY435456	Suriname	KJ796847	Thailand
MK244642	Brazil	KY435457	Montserrat	KJ796848	Thailand
MK244643	Brazil	KY435458	Guyana	KJ796849	Thailand
MK244644	Brazil	KY435459	Cayman Islands	KJ796850	Thailand
MK244645	Brazil	KY435460	Cayman Islands	KJ796851	Thailand
MK244646	Brazil	KY435461	Jamaica	KJ796852	Thailand
MK244647	Brazil	KY435462	Jamaica	KJ941050	USA
MK244648	Brazil	KY435463	Suriname	KP003807	France
MK244649	Brazil	KY435464	Barbados	KP003808	Madagascar
MK244650	Brazil	KY435465	Trinidad and Tobago	KP003809	Mayotte
MK244651	Brazil	KY435466	Barbados	KP003810	Italy
MK244652	Brazil	KY435467	Montserrat	KP003811	Italy
MK244653	Brazil	KY435468	Jamaica	KP164869	Thailand
MK244654	Brazil	KY435469	Grenada	KP702297	Comoros
MK244655	Brazil	KY435470	Bahamas	KT324224	Malaysia
MK244656	Brazil	KY435471	Turks and Caicos Islands	KT324225	Malaysia
MK518395	Brazil	KY435472	Grenada	KT324226	Malaysia
MK935343	Congo	KY435473	Saint Lucia	KT324227	Malaysia
MK935344	Congo	KY435474	Saint Lucia	KT324228	Malaysia
MK993755	Brazil	KY435475	Saint Vincent and the Grenadines	KT336777	India
MK993756	Brazil	KY435476	Turks and Caicos Islands	KT336778	India
MK993757	Brazil	KY435477	Guyana	KT336779	India
MN428504	Brazil	KY435478	Guyana	KT336780	India
MN428505	Brazil	KY435479	Antigua and Barbuda	KT336781	India
MN428506	Brazil	KY435480	Haiti	KT336782	India
MN428507	Brazil	KY435481	Saint Lucia	KU365282	India
MN428508	Brazil	KY435482	Saint Kitts and Nevis	KU365283	India
MN428509	Brazil	KY435483	Anguilla	KU365370	Bangladesh
MN428510	Brazil	KY435484	Dominica	KU365371	Bangladesh
MN428511	Brazil	KY435485	Dominica	KX009167	Thailand
MN428512	Brazil	KY435486	British Virgin Islands	KX009168	Thailand
MN428513	Brazil	KY575565	USA	KX009169	Thailand
MN428514	Brazil	KY575566	USA	KX009170	Thailand
MN428515	Brazil	KY575569	USA	KX009171	Thailand
MN428516	Brazil	KY575572	USA	KX262989	Italy
MN428517	Brazil	KY575573	USA	KX262993	Italy
MN428518	Brazil	KY680347	USA	KX262997	Malaysia
MN428519	Brazil	KY680349	USA	KX619422	India
MN428520	Brazil	KY680350	USA	KX619423	India
MN428521	Brazil	KY680351	USA	KX619424	India
MN428522	Brazil	KY680352	USA	KX619425	India
MN428523	Brazil	KY680353	USA	KX619426	India
MN428524	Brazil	KY680354	USA	KY057363	India
MN428525	Brazil	KY680355	USA	KY575567	USA
MN428526	Brazil	KY680357	USA	KY575568	USA
MN428527	Brazil	KY680360	USA	KY575570	USA
MT038399	Paraguay	KY680361	USA	KY575571	USA
MT038400	Paraguay	KY680363	USA	KY751908	Australia
MT038401	Paraguay	KY680364	USA	LC259093	Malaysia
MT038402	Paraguay	KY680365	USA	LC331252	Japan
MT038403	Paraguay	KY680366	USA	LC580236	Bangladesh
MT123008	China	KY680368	USA	LC580237	Bangladesh
MT349960	Brazil	KY680370	USA	LC580238	Bangladesh
MT526900	Brazil	KY680371	USA	LC580239	Bangladesh
MT526901	Brazil	KY680373	USA	LC580240	Bangladesh
MT526902	Brazil	KY680374	USA	LC580241	Bangladesh
MT526903	Brazil	KY680375	USA	LC580242	Bangladesh
MT526904	Brazil	KY680376	USA	LC580243	Bangladesh
MT636907	DRC	KY680377	USA	LC580244	Bangladesh
MT636908	DRC	KY680378	USA	LC580245	Bangladesh
MT636909	DRC	KY680379	USA	LC580246	Bangladesh
MT636910	DRC	KY680380	USA	LC580248	Bangladesh
MT636911	DRC	KY680381	USA	LC580249	Bangladesh
MT636912	DRC	KY680384	USA	LC580250	Bangladesh
MT636913	DRC	KY680385	USA	LC580251	Bangladesh
MT636914	DRC	KY680386	USA	LC580252	Bangladesh
MT636915	DRC	KY680387	USA	LC580253	Bangladesh
MT636916	DRC	KY680388	USA	LC580254	Bangladesh
MT636917	DRC	KY680389	USA	LC580255	Bangladesh
MT636918	DRC	KY680390	USA	LC580256	Thailand
MT636919	DRC	KY680391	USA	LC580257	Thailand
MT636920	DRC	KY680392	USA	LC580258	Thailand
MT636921	DRC	KY680394	USA	LC580259	Thailand
MT636922	DRC	KY680395	USA	LC580260	Thailand
MT666071	Cameroon	KY680396	USA	LC580261	Thailand
MT666072	Cameroon	KY680398	USA	LC580262	Thailand
MT666073	Cameroon	KY680399	USA	LC580263	Thailand
MT877206	Brazil	KY680400	USA	LC580264	Thailand
MT877207	Brazil	KY680401	USA	LC580265	Thailand
MT877208	Brazil	KY680406	USA	LC580266	Thailand
MT877209	Brazil	KY680407	USA	LC580267	Thailand
MT877210	Brazil	KY680408	USA	LC580268	Thailand
MT877211	Brazil	KY680409	USA	LC580269	Thailand
MT933029	Brazil	KY680410	USA	LC580270	Thailand
MT933030	Brazil	KY680412	USA	LC664141	Maldives
MT933031	Brazil	KY680413	USA	LC664142	Maldives
MT933032	Brazil	KY680414	USA	LC664143	Maldives
MT933033	Brazil	KY703888	Nicaragua	LC664144	Maldives
MT933034	Brazil	KY703889	Nicaragua	LC664145	Maldives
MT933035	Brazil	KY703890	Nicaragua	LC664146	Maldives
MT933036	Brazil	KY703891	Nicaragua	LC664147	Maldives
MT933037	Brazil	KY703892	Nicaragua	LC664148	Maldives
MT933038	Brazil	KY703893	Nicaragua	LC664149	Maldives
MT933039	Brazil	KY703894	Nicaragua	LC664150	Maldives
MT933040	Brazil	KY703896	Nicaragua	LC664151	Maldives
MT933041	Brazil	KY703897	Nicaragua	LC664152	Maldives
MT933042	Brazil	KY703898	Nicaragua	LC664153	Maldives
MT933043	Brazil	KY703899	Nicaragua	LC664154	Maldives
MT933044	Brazil	KY703900	Nicaragua	LC664155	Maldives
MT933045	Brazil	KY703901	Nicaragua	LC664156	Maldives
MT933046	Brazil	KY703902	Nicaragua	LC664157	Thailand
MT933047	Brazil	KY703903	Nicaragua	LC664158	Thailand
MT933048	Brazil	KY703904	Nicaragua	LC664159	Thailand
MT933049	Brazil	KY703905	Nicaragua	LC664160	Thailand
MT933050	Brazil	KY703906	Nicaragua	LC664161	Thailand
MT933051	Brazil	KY703907	Nicaragua	LC664162	Thailand
MW260512	Brazil	KY703908	Nicaragua	LC664163	Thailand
MW260513	Brazil	KY703909	Nicaragua	LC664164	Thailand
MW260514	Brazil	KY703910	Nicaragua	LC664165	Thailand
MW260515	Brazil	KY703911	Nicaragua	LC664166	Thailand
MW260516	Brazil	KY703912	Nicaragua	MF076568	Laos
MW260517	Brazil	KY703913	Nicaragua	MF076569	Laos
MW260518	Brazil	KY703914	Nicaragua	MF076570	Laos
MW260519	Brazil	KY703915	Nicaragua	MF076571	Laos
MW281311	France	KY703916	Nicaragua	MF076572	Laos
MW507584	Brazil	KY703917	Nicaragua	MF076573	Laos
MW507585	Brazil	KY703918	Nicaragua	MF076574	Laos
MW507586	Brazil	KY703919	Nicaragua	MF076575	Laos
MW507587	Brazil	KY703920	Nicaragua	MF076576	Laos
MW507590	Brazil	KY703921	Nicaragua	MF076577	Laos
MW507591	Brazil	KY703922	Nicaragua	MF499120	Hong Kong
MZ703085	Pakistan	KY703923	Nicaragua	MF503628	Hong Kong
MZ703086	Brazil	KY703924	Nicaragua	MF740874	Pakistan
OK562599	India	KY703925	Nicaragua	MF773566	Bangladesh
OK562600	India	KY703926	Nicaragua	MF773567	Borneo
OK562601	Brazil	KY703928	Nicaragua	MF773568	Malaysia
OK562602	Brazil	KY703929	Nicaragua	MF773569	Papua New Guinea
OK562603	Brazil	KY703930	Nicaragua	MF774613	Pakistan
OL589270	Cambodia	KY703931	Nicaragua	MF774614	Pakistan
OL898663	Brazil	KY703932	Nicaragua	MF774615	Pakistan
OL898664	Brazil	KY703933	Nicaragua	MF774616	Pakistan
OL898665	Brazil	KY703934	Nicaragua	MF774617	Pakistan
OL898666	Brazil	KY703935	Nicaragua	MF774618	Pakistan
OL898667	Brazil	KY703936	Nicaragua	MF774619	Pakistan
OL898668	Brazil	KY703937	Nicaragua	MG049915	Italy
OL898669	Brazil	KY703938	Nicaragua	MG137428	India
OL898670	Brazil	KY703939	Nicaragua	MG664850	China
OL898671	Brazil	KY703940	Nicaragua	MG912993	China
OL898672	Brazil	KY703941	Nicaragua	MG925665	China
OL898673	Brazil	KY703942	Nicaragua	MH124570	India
OL898674	Brazil	KY703943	Nicaragua	MH124571	India
OL898675	Brazil	KY703944	Nicaragua	MH124572	India
OL898676	Brazil	KY703945	Nicaragua	MH124573	India
OL898677	Brazil	KY703947	Nicaragua	MH124574	India
OL898678	Brazil	KY703948	Nicaragua	MH124575	India
OL898679	Brazil	KY703949	Nicaragua	MH124576	India
OL898680	Brazil	KY703950	Nicaragua	MH124577	India
OL898681	Brazil	KY703951	Nicaragua	MH124578	India
OL898682	Brazil	KY703952	Nicaragua	MH124579	India
OL898683	Brazil	KY703953	Nicaragua	MH124580	India
OL898684	Brazil	KY703954	Nicaragua	MH124581	India
OL898685	Brazil	KY703956	Nicaragua	MH124582	India
OL898686	Brazil	KY703957	Nicaragua	MH124583	India
OL898687	Brazil	KY703958	Nicaragua	MH229986	Mauritius
OL898688	Brazil	KY703959	Nicaragua	MH349097	China
OL898689	Brazil	KY703961	Nicaragua	MH400249	China
OL898690	Brazil	KY703962	Nicaragua	MH423797	Kenya
OL898691	Brazil	KY703963	Nicaragua	MH423798	Kenya
OL898692	Brazil	KY703964	Nicaragua	MH423799	Kenya
OL898693	Brazil	KY703965	Nicaragua	MH423800	Kenya
OL898694	Brazil	KY703966	Nicaragua	MH423801	Kenya
OL898695	Brazil	KY703968	Nicaragua	MH423802	Kenya
OL898696	Brazil	KY703971	Nicaragua	MH423803	Kenya
OL898697	Brazil	KY703972	Nicaragua	MH423804	Kenya
OL898698	Brazil	KY703973	Nicaragua	MH423805	Kenya
OL898699	Brazil	KY703974	Nicaragua	MH423806	Kenya
OL898700	Brazil	KY703975	Nicaragua	MH507158	Italy
OL898701	Brazil	KY703976	Nicaragua	MH636708	Singapore
OL898702	Brazil	KY703977	Nicaragua	MH647180	Singapore
OL898703	Brazil	KY703979	Nicaragua	MH647181	Singapore
OL898704	Brazil	KY703980	Nicaragua	MH647182	Singapore
OL898705	Brazil	KY703982	Nicaragua	MH647184	Singapore
OL898706	Brazil	KY703983	Nicaragua	MH647186	Singapore
OL898707	Brazil	KY703984	Nicaragua	MH647187	Singapore
OL898708	Brazil	KY703987	Nicaragua	MH647188	Singapore
OL898709	Brazil	KY703988	Nicaragua	MH647189	Singapore
OL898710	Brazil	KY703989	Nicaragua	MH647190	Singapore
OL898711	Brazil	KY703991	Nicaragua	MH647191	Singapore
OL898712	Brazil	KY703992	Nicaragua	MH647192	Singapore
OL898713	Brazil	KY703995	Nicaragua	MH647194	Singapore
OL898714	Brazil	KY703996	Nicaragua	MH647195	Singapore
OL898715	Brazil	KY703997	Nicaragua	MH647196	Singapore
OM128431	Brazil	KY703998	Nicaragua	MH647197	Singapore
OM128432	Brazil	KY703999	Nicaragua	MH647198	Singapore
OM128433	Brazil	KY704001	Nicaragua	MH647199	Singapore
OM128434	Brazil	KY704002	Nicaragua	MH647200	Singapore
OM128435	Brazil	KY883764	Singapore	MH647201	Singapore
OM128436	Brazil	LC259082	Thailand	MH647202	Singapore
OM128437	Brazil	LC259083	Indonesia	MH647203	Singapore
OM128438	Brazil	LC259084	Philippines	MH647204	Singapore
OM128439	Brazil	LC259085	Indonesia	MH647205	Singapore
OM416278	Thailand	LC259086	Indonesia	MH647206	Singapore
OM416279	Thailand	LC259087	Indonesia	MH647207	Singapore
ON009842	Brazil	LC259088	Tonga	MH647208	Singapore
ON009843	Tanzania	LC259089	Dominica	MH647209	Singapore
ON023487	Brazil	LC259090	Colombia	MH647210	Singapore
ON023488	Brazil	LC259091	Indonesia	MH647211	Singapore
ON023489	Brazil	LC259092	Cuba	MH647212	Singapore
ON023490	Brazil	LN898093	Martinique	MH647213	Singapore
ON023491	Brazil	LN898094	Guadeloupe	MH647214	Singapore
ON023492	Brazil	LN898095	Martinique	MH647215	Singapore
ON023493	Brazil	LN898096	Martinique	MH647216	Singapore
ON023494	Brazil	LN898097	Guadeloupe	MH647217	Singapore
ON023495	Brazil	LN898098	Guadeloupe	MH647218	Singapore
ON023496	Brazil	LN898099	Guadeloupe	MH754507	Italy
ON023497	Brazil	LN898100	Martinique	MK028836	Comoros
ON023498	Brazil	LN898101	Martinique	MK028838	Sri Lanka
ON023499	Brazil	LN898102	Guadeloupe	MK040569	Thailand
ON023500	Brazil	LN898103	Guadeloupe	MK040570	Thailand
ON023501	Brazil	LN898104	Martinique	MK040571	Thailand
ON023502	Brazil	LN898105	Martinique	MK086029	Sri Lanka
ON023503	Brazil	LN898106	Martinique	MK120194	Italy
ON023504	Brazil	LN898107	Martinique	MK120195	Italy
ON023505	Brazil	LN898108	Martinique	MK120196	Italy
ON023506	Brazil	LN898109	Martinique	MK120197	Italy
ON023507	Brazil	LN898110	Guadeloupe	MK120198	Italy
ON023508	Brazil	LN898111	Guadeloupe	MK120200	Italy
ON023509	Brazil	LN898112	Martinique	MK120201	Italy
ON023510	Brazil	MF001505	USA	MK120202	Italy
ON023511	Brazil	MF001506	USA	MK163628	Sudan
ON023512	Brazil	MF001507	USA	MK286893	India
ON023513	Brazil	MF001508	USA	MK286894	India
ON023514	Brazil	MF001509	USA	MK286895	India
ON023515	Brazil	MF001510	USA	MK286896	India
ON023516	Brazil	MF001511	USA	MK286897	Brazil
ON023517	Brazil	MF001512	USA	MK286898	Brazil
ON023518	Brazil	MF001513	USA	MK286899	New Caledonia
ON023519	Brazil	MF001514	USA	MK370030	India
ON023520	Brazil	MF001515	USA	MK370031	India
ON023521	Brazil	MF001516	USA	MK370032	India
ON023522	Brazil	MF001517	USA	MK370033	India
ON023523	Brazil	MF001518	USA	MK468608	Bangladesh
ON023524	Brazil	MF001519	USA	MK468609	Bangladesh
ON023525	Brazil	MF773559	Samoa	MK468610	Bangladesh
ON023526	Brazil	MF773560	Unknown	MK468611	Bangladesh
ON142068	Thailand	MF773561	Indonesia	MK468612	Bangladesh
ON142069	Thailand	MF773562	Kiribati	MK468613	Bangladesh
ON142070	Thailand	MF773563	Philippines	MK468614	Bangladesh
ON142071	Thailand	MF773564	Philippines	MK468615	Bangladesh
ON142072	Thailand	MF773565	Timor Leste	MK468616	Bangladesh
ON142073	Thailand	MG208125	Saint Martin	MK468617	Bangladesh
ON142074	Singapore	MG664851	China	MK468618	Bangladesh
ON142075	Brazil	MG921596	Mexico	MK468619	Bangladesh
ON142076	Brazil	MG967666	Haiti	MK468620	Bangladesh
ON142077	Brazil	MH329293	Colombia	MK468621	Bangladesh
ON142078	Brazil	MH329294	Colombia	MK468622	Bangladesh
ON142079	Brazil	MH329295	Colombia	MK468623	Bangladesh
ON142080	Brazil	MH329296	Colombia	MK468624	Bangladesh
ON142081	Brazil	MH329297	Colombia	MK468625	Bangladesh
ON142082	Brazil	MH329299	Colombia	MK468626	Bangladesh
ON142083	Brazil	MH329300	Colombia	MK468627	Bangladesh
ON142084	Brazil	MH329301	Colombia	MK468801	Thailand
ON142085	Brazil	MH329302	Colombia	MK473621	India
ON142086	Brazil	MH329303	Colombia	MK473622	India
ON142087	Brazil	MH329304	Colombia	MK473623	India
ON142088	Brazil	MH359139	Colombia	MK473624	India
ON142089	Brazil	MH359140	Colombia	MK473625	India
ON204004	Thailand	MH359141	Colombia	MK473626	India
ON586954	Mexico	MH359142	Colombia	MK473627	India
ON586955	Mexico	MH647183	Singapore	MK473628	India
ON586959	Brazil	MH647185	Singapore	MK473629	India
ON586960	Brazil	MH647193	Singapore	MK473630	India
ON586961	Brazil	MK134712	Brazil	MK473631	India
ON586962	Brazil	MK134713	Brazil	MK473632	India
ON586963	Brazil	MN462638	Ecuador	MK473633	India
ON586964	Brazil	MN462639	Ecuador	MK473634	India
ON586965	Brazil	MN462640	Ecuador	MK473635	India
ON586966	Brazil	MN462641	Ecuador	MK473636	India
ON586967	Brazil	MN462642	Ecuador	MK473637	India
ON586968	Brazil	MN462643	Ecuador	MK473638	India
OP485444	Brazil	MN462644	Ecuador	MK473639	India
OP485445	Brazil	MN462645	Ecuador	MK473640	India
OP485446	Brazil	MN462646	Ecuador	MK518340	India
OP485447	Brazil	MN462647	Ecuador	MK551552	India
OP485448	Brazil	MN462648	Ecuador	MK551553	India
OP485449	Brazil	MN462649	Ecuador	MK848202	Thailand
OP485450	Brazil	MN462650	Ecuador	MN075149	Finland
OP485451	Brazil	MN462651	Ecuador	MN075150	Finland
OP485452	Brazil	MN462652	Ecuador	MN402883	China
OP485453	Brazil	MN462653	Ecuador	MN402884	China
OP485454	Brazil	MN462654	Ecuador	MN402885	China
OP485455	Brazil	MN462655	Ecuador	MN402886	China
		MN462656	Ecuador	MN402887	Myanmar
		MN462657	Ecuador	MN402888	Myanmar
		MN462658	Ecuador	MN402889	China
		MN462659	Ecuador	MN402890	China
		MN462660	Ecuador	MN402891	China
		MN462661	Ecuador	MN402892	China
		MN462662	Ecuador	MN756625	China
		MT038394	Paraguay	MN974203	Thailand
		MT038397	Paraguay	MN974204	Thailand
		MT150092	Bolivia	MN974205	Thailand
		MT150093	Bolivia	MN974206	Thailand
		MT150094	Bolivia	MN974207	Thailand
		MT150095	Bolivia	MN974208	Thailand
		MT150096	Bolivia	MN974209	Thailand
		MT150097	Bolivia	MN974210	Thailand
		MT150098	Bolivia	MN974211	Thailand
		MT150099	Bolivia	MN974212	Thailand
		MT150100	Bolivia	MN974213	Thailand
		MT228631	Saint Martin	MN974214	Thailand
		MT228632	Saint Martin	MN974215	Thailand
		MT228633	Saint Martin	MN974216	Thailand
		MT591083	Indonesia	MN974217	Thailand
		MT591084	Indonesia	MN974218	Thailand
		MT591085	Indonesia	MN974219	Thailand
		MT591086	Indonesia	MN974220	Thailand
		MT591087	Indonesia	MN974221	Thailand
		MT591088	Indonesia	MN974222	Thailand
		MT591089	Indonesia	MN974223	Thailand
		MT591090	Indonesia	MN974224	Thailand
		MT591091	Indonesia	MT023791	Djibouti
		MT591092	Indonesia	MT123009	China
		MT591093	Indonesia	MT123010	China
		MT591094	Indonesia	MT380146	Kenya
		MT591095	Indonesia	MT380147	Kenya
		MT591096	Indonesia	MT380148	Kenya
		MT591097	Indonesia	MT380149	Kenya
		MT591098	Indonesia	MT380150	Kenya
		MT591099	Indonesia	MT380151	Kenya
		MT591100	Indonesia	MT380152	Kenya
		MT591101	Indonesia	MT380153	Kenya
		MT591102	Indonesia	MT380154	Kenya
		MT591103	Indonesia	MT380155	Kenya
		MT591104	Indonesia	MT380156	Kenya
		MT591105	Indonesia	MT380157	Kenya
		MT591106	Indonesia	MT380158	Kenya
		MT591107	Indonesia	MT380159	Kenya
		MW656171	Colombia	MT380160	Kenya
		OK316989	China	MT380161	Kenya
		OK316990	China	MT380162	Kenya
		OK316991	China	MT495605	Thailand
		OK316992	China	MT495606	Thailand
		OK316993	China	MT495607	Thailand
		OK316994	China	MT495608	Thailand
		OK316995	China	MT526799	Kenya
		OK316996	China	MT526800	Kenya
		OK655882	Indonesia	MT526801	Kenya
		OK655883	Indonesia	MT526802	Kenya
		OK655884	Indonesia	MT526804	Kenya
		OL343608	Brazil	MT526805	Kenya
		OP615961	Argentina	MT526806	Kenya
		OP615962	Argentina	MT526807	Kenya
				MT640255	Thailand
				MT640256	Thailand
				MT668625	China
				MW042254	India
				MW042255	India
				MW110472	China
				MW110473	China
				MW110474	China
				MW110475	China
				MW110476	China
				MW110477	China
				MW161364	Sudan
				MW161365	Sudan
				MW161366	Sudan
				MW161367	Sudan
				MW161368	Sudan
				MW161369	Sudan
				MW161370	Sudan
				MW161371	Sudan
				MW161372	Sudan
				MW161373	Sudan
				MW161374	Sudan
				MW161375	Sudan
				MW161376	Sudan
				MW161377	Sudan
				MW161378	Sudan
				MW161379	Sudan
				MW161380	Sudan
				MW161381	Sudan
				MW161382	Sudan
				MW161383	Sudan
				MW161384	Sudan
				MW161385	Sudan
				MW161386	Sudan
				MW161387	Sudan
				MW161388	Sudan
				MW161389	Sudan
				MW161390	Sudan
				MW161391	Sudan
				MW161392	Sudan
				MW161393	Sudan
				MW161394	Sudan
				MW161395	Sudan
				MW161396	Sudan
				MW161397	Sudan
				MW161398	Sudan
				MW161399	Sudan
				MW161400	Sudan
				MW161401	Sudan
				MW161402	Sudan
				MW161403	Sudan
				MW161404	Sudan
				MW161405	Sudan
				MW161406	Sudan
				MW161407	Sudan
				MW161408	Sudan
				MW161409	Sudan
				MW161410	Sudan
				MW161411	Sudan
				MW161412	Sudan
				MW161413	Sudan
				MW161414	Sudan
				MW161415	Sudan
				MW161416	Sudan
				MW161417	Sudan
				MW161418	Sudan
				MW161419	Sudan
				MW161420	Sudan
				MW161421	Sudan
				MW161422	Sudan
				MW161423	Sudan
				MW161424	Sudan
				MW161425	Sudan
				MW161426	Sudan
				MW161427	Sudan
				MW161428	Sudan
				MW161429	Sudan
				MW161430	Sudan
				MW161431	Sudan
				MW161432	Sudan
				MW161433	Sudan
				MW161434	Sudan
				MW161435	Sudan
				MW161436	Sudan
				MW161437	Sudan
				MW161438	Sudan
				MW161439	Sudan
				MW161440	Sudan
				MW161441	Sudan
				MW161442	Sudan
				MW161443	Sudan
				MW161444	Sudan
				MW161445	Sudan
				MW161446	Sudan
				MW161447	Sudan
				MW161448	Sudan
				MW161449	Sudan
				MW161450	Sudan
				MW161451	Sudan
				MW161452	Sudan
				MW161453	Sudan
				MW161454	Sudan
				MW161455	Sudan
				MW161456	Sudan
				MW161457	Sudan
				MW161458	Sudan
				MW161459	Sudan
				MW161460	Sudan
				MW248363	China
				MW248364	China
				MW291576	China
				MW321606	India
				MW349426	Thailand
				MW557660	Malaysia
				MW557661	Malaysia
				MW574902	India
				MW759070	India
				MZ443813	Thailand
				MZ443814	Thailand
				MZ443815	Thailand
				MZ443816	Thailand
				OF451347	Thailand
				OK139083	Pakistan
				OK299099	India
				OL705486	Cambodia
				OL741630	Cambodia
				OL840905	Brazil
				OL840906	Brazil
				OL840907	Brazil
				OL849990	Cambodia
				OL849991	Cambodia
				OL893105	Cambodia
				OL893106	Cambodia
				OL893107	Cambodia
				OL979153	Cambodia
				OL979154	Cambodia
				OL979155	Cambodia
				OL979156	Cambodia
				OL979157	Cambodia
				OL999091	Cambodia
				OL999092	Cambodia
				OL999093	Cambodia
				OL999094	Cambodia
				OL999095	Cambodia
				ON262791	Thailand
				ON262792	Thailand
				ON262793	Thailand
				ON262794	Thailand
				ON262795	Thailand
				ON262796	Thailand
				ON642351	India
				ON642352	India
				ON642353	India
				ON642354	India
				ON642355	India
				ON734070	Brazil
				OQ300338	Saudi Arabia
