# Supplementary material for: Understanding the Transmission Dynamics of the Chikungunya Virus in Africa
Source: Pathogens. 2024 Jul 22;13(7):605. doi: 10.3390/pathogens13070605 (PMC11279734; doi:10.3390/pathogens13070605)
Supplement: Supplementary file 1 [file pathogens-13-00605-s001.zip › Supplementary Table S1.xlsm]

## Sheet: Sheet1
																Supplementary Table S1. Summary of Studies on Chikungunya Virus Genomic and Case Surveillance in Africa
Study title	Surveillance type	Country of origin	Destination country	African country	Region/province	City/Town	Year of sample collection	Host	Species name of animal host or vector	Name of gene / full genome	genomes sequenced / analysed	Number of genomes sequenced	Sequencing Platform	Accession numbers	Genotype / Lineage	autochthonous or imported	Sequences Similarity	Further info on main findings	Sampling	Total suspected case	Confirmed cases	Deaths	cases per region (confirmed/suspected)	Citation
Molecular characterization of chikungunya virus from the first cluster of patients during the 2020 outbreak in Chad.	Event-based			Chad	Ouaddai province	Abeche health distric	2020	Human	Ae. albopictus	E1 protein	Sequenced	2	Sanger	OL692740 and OL692741		Autochthonous	The two sequences clustered with CHIKV sequences identified during the 2019 Democratic Republic of Congo CHIK outbreak	The two sequences clustered with CHIKV sequences identified during the 2019 Democratic Republic of Congo however lacked the E1-A226V mutation detected in recent outbreaks of CHIK in countries in the Central African region CHIK outbreak.						Yonga, M.G.; Yandai, F.H.; Sadeuh-Mba, S.; Abdallah, A.H.; Ouapi, D.; Gamougam, K.; Abanda, N.N.; Endengue-Zanga, M.C.; Demanou, M.; Njouom, R. Molecular Characterization of Chikungunya Virus from the First Cluster of Patients during the 2020 Outbreak in Chad. Arch Virol 2022, 167, 1301–1305, doi:10.1007/s00705-022-05427-5.
Clinical and virological characterization of imported cases of Chikungunya fever.	Travel-related	Mauritus	Germany	Comores, Reunion, Mayotte, Mauritius, Seychelles and Madagascar		NA	2006	Human	Ae. albopictus	Full genome	Sequenced	1	Other	EU564334.1		Authochthonous to Africa and Asia		data further support (i) a common origin of the virus strains involved in the current epidemic, and (ii) suggest that the new Asian CHIKV isolates, although derived from the Indian Ocean, do form a new subcluster within this lineage. Our virus isolate from Mauritius had the A226V mutation shown to be responsible for the vector adaptation to Aedes albopictus						Pfeffer, M.; Zöller, G.; Essbauer, S.; Tomaso, H.; Behrens-Riha, N.; Löscher, T.; Dobler, G. Clinical and Virological Characterization of Imported Cases of Chikungunya Fever. Wien Klin Wochenschr 2008, 120, 95–100, doi:10.1007/s00508-008-1035-0.
Emergence of Indian lineage of ECSA chikungunya virus in Djibouti, 2019.	Case study			Djibouti	NA	Djibouti City	2019	Human	Ae. aegypti	Full genome	Sequenced	1	Ion torrent	MT023791		Authochthonous	The strains recovered from this study belong to the ECSA genotype and formed a monophyletic taxon, the new Central African Clade (nCAC), with strains collected in Congo, Gabon, and Cameroon	Sequence clustered with strains detected in India (2016), Hong Kong (2016) and China (2017), differing from known circulating strains in Africa. These findings suggest an Asian introduction of the CHIKV strain circulating in Djibouti and its possible responsibility in the current outbreak in the Horn of Africa.						Fourié, T.; Dia, A.; Savreux, Q.; Pommier de Santi, V.; de Lamballerie, X.; Leparc-Goffart, I.; Simon, F. Emergence of Indian Lineage of ECSA Chikungunya Virus in Djibouti, 2019. Int J Infect Dis 2021, 108, 198–201, doi:10.1016/j.ijid.2021.03.090.
Chikungunya viruses containing the A226V mutation detected retrospectively in Cameroon form a new geographical subclade.	Retrospective analysis			Cameroon	Yaoundé, Centre Region, South Region and Littoral region		2016 - 2019	Human	Ae. albopictus	Full genome	Sequenced	3	Illumina	MT666071 - MT666073	ECSA	Authochthonous to Central Africa	The strains recovered in this study share the same basic genomic architecture as others isolated in Congo, Gabon, and Cameroon	These new CHIKV strains constitute a conserved genomic pool of an emerging sub-lineage, reflecting a putative vector host adaptation, Notably, mutations in the envelope proteins (E1-A226V, E2-L210Q, and E2-I211T), which are known to enhance CHIKV adaptability and infectious potential in Aedes albopictus. Analysis of the E1 segment of CHIKV/Homo sapiens/CMR/667/2006 shows the presence of the E1-A2…						1. Agbodzi, B.; Yousseu, F.B.S.; Simo, F.B.N.; Kumordjie, S.; Yeboah, C.; Mosore, M.T.; Bentil, R.E.; Prieto, K.; Colston, S.M.; Attram, N.; et al. Chikungunya Viruses Containing the A226V Mutation Detected Retrospectively in Cameroon Form a New Geographical Subclade. Int J Infect Dis 2021, 113, 65–73, doi:10.1016/j.ijid.2021.09.058.
Tracking epidemic Chikungunya virus into the Indian Ocean from East Africa.	Research			Kenya and Comoros	Mombasa, Lamu Island, Grande Comore and Moroni	NA	2004 - 2005	Human	Ae. albopictus and Ae. aegypti	Full genome	Sequenced	5	Sanger	HQ456251 - HQ456255	ECSA	Authochthonous	Sequences are similar to those published isolates from Réunion and India between 2004-2007	The results of these analyses demonstrated that the virus responsible for the epidemic that spread through the Indian Ocean originated in coastal Kenya during 2004 and that the closest known ancestors are members of the Central/East African clade.		13 000 (75% AR from serological survey ) in Lamu Island and 60% in Comoros Islands	1400			Njenga, M.K.; Nderitu, L.; Ledermann, J.P.; Ndirangu, A.; Logue, C.H.; Kelly, C.H.L.; Sang, R.; Sergon, K.; Breiman, R.; Powers, A.M. Tracking Epidemic Chikungunya Virus into the Indian Ocean from East Africa. J Gen Virol 2008, 89, 2754–2760, doi:10.1099/vir.0.2008/005413-0.
Insight into the origin of chikungunya virus in Malaysian non-human primates via sequence analysis.	Research			Tanzania,Mauritius	NA	NA	1953, 2006	Human		Full genome	Analysed	2		AF369024, EU564334	ECSA									Suhana, O.; Nazni, W.A.; Apandi, Y.; Farah, H.; Lee, H.L.; Sofian-Azirun, M. Insight into the Origin of Chikungunya Virus in Malaysian Non-Human Primates via Sequence Analysis. Heliyon 2019, 5, e02682, doi:10.1016/j.heliyon.2019.e02682.
Endemic chikungunya fever in Kenyan children: a prospective cohort study.	Indicator-based			Kenya	Kilifi County	Ngerenya and Pingilikan	2014 - 2018	Human		Full genome	Sequenced	10	Oxford nanopore	MT526798-MT526807	ECSA	Authochthonous	2016 CHIKF epidemic viruses from Mandera (northern Kenya) that formed a single well-defined clade, sequences from coastal Kenya were highly diverse and fell within multiple clades whose divergence increased over time.	data suggest ongoing endemic CHIKV transmission at the Kenyan coast which may be sustained through genetically diverse CHIKV strains from local sylvatic transmission cycles	3500 Children and 435 asymptomatic children	3500 (< 1 year of age was 1190 cases/100,000-person years and 63 cases/100,000-person years among children aged ≥10 years)	443 (3 asymptomatic)		Pingilikani (159/1799) and Ngerenya (284/1701)	Nyamwaya, D.K.; Otiende, M.; Omuoyo, D.O.; Githinji, G.; Karanja, H.K.; Gitonga, J.N.; R. de Laurent, Z.; Otieno, J.R.; Sang, R.; Kamau, E.; et al. Endemic Chikungunya Fever in Kenyan Children: A Prospective Cohort Study. BMC Infect Dis 2021, 21, 186, doi:10.1186/s12879-021-05875-5.
A summary of the imported cases of Chikungunya fever in Japan from 2006 to June 2016.	Travel-related	Angola	Japan	Angola	NA	NA	2016	Human	Aedes spp	Full genome	Sequenced	1	Ion torrent	LC259094	ECSA	Imported	Clustered with ESCA African and Brazil sequences and closely related to the HB78 Central African Republic (HM045822) Sequence.	The increase in the number of CHIK fever imported cases in Japan makes the risk of having autochthonous CHIK fever outbreak in non-CHIK fever endemic regions in Japan higher. The monitoring of imported cases is therefore important to identify a possible future CHIK outbreak in Japan and to understand the situation of the global epidemic	83	54				Nakayama E.; Tajima S.; Kotaki A.; Shibasaki KI.; Itokawa K.; Kato K.; Yamashita A.; Sekizuka T.; Kuroda M.; Tomita T.; Saijo M.; Takasaki T. A summary of the imported cases of Chikungunya fever in Japan from 2006 to June 2016. J Travel Med. 2018 , 1, doi: 10.1093/jtm/tax072. PMID: 29394382.
Re-emergence of dengue, chikungunya, and Zika viruses in 2021 after a 10-year gap in Gabon.	Indicator-based			Gabon	Moyen-Ogooué	Sindara	2021	Human	Ae. albopictus	Full genome	Sequenced	1	Illumina	LC707379	ECSA	Authochthonous	Bayesian phylogeny suggested that the recent Gabonese CHIKV strain was branched off from the strain detected in the Republic of Congo in 2011 and diverged earlier than the Cameroon isolates in 2016 and 2018	This study provides new genomic information on DENV-1, CHIKV, and ZIKV that were detected in Gabon and insight into the circulation of the viruses in the country and their introduction from neighboring African countries.		1060	1		2 Lambarene	Ushijima, Y.; Abe, H.; Mbadinga, M.J.V.M.; Ondo, G.N.; Bikangui, R.; Agnandji, S.T.; Lell, B.; Yasuda, J. Re-Emergence of Dengue, Chikungunya, and Zika Viruses in 2021 after a 10-Year Gap in Gabon. IJID Regions 2022, 5, 68–71, doi:10.1016/j.ijregi.2022.08.013.
Re-emergence of Chikungunya and O'nyong-nyong viruses: evidence for distinct geographical lineages and distant evolutionary relationships.	Research			Tanzania, Senegal, Nigeria, Uganda, South Africa, Central African Region			1953 - 1996	Multiple		E1 gene	Sequenced		Sanger	AF192905,AF192893, AF192891, AF192907, AF192892, AF192903,AF192904, AF192906	West African (AF192893, AF192893, AF192892) ECSA (AF192906, AF192904, AF192903,AF192907, AF192905)			CHIK virus clade consisted of the isolates from Senegal and Nigeria, forming the West Africa genotype. These were quite distinct from the remaining CHIK virus isolates having only 78 to 85% nucleotide sequence identity over the fragment analysed. The remaining CHIK virus isolates formed two clades : one contained strains from central and eastern Africa, while the other contained solely Asian isol…						Powers, A.M.; Brault, A.C.; Tesh, R.B.; Weaver, S.C. Re-Emergence of Chikungunya and o’nyong-Nyong Viruses: Evidence for Distinct Geographical Lineages and Distant Evolutionary Relationships. Microbiology (N Y) 2000, 81, 471–479, doi:10.1099/0022-1317-81-2-471.
Characterisation of a chikungunya virus from a German patient returning from Mauritius and development of a serological test.	Research	Mauritus	Germany	Mauritius			2006	Human	Ae. albopictus	Full genome	Sequenced	1	Sanger	EU037962	ECSA (IOL)		Chik-Wü1 belongs to the group of viruses analysed from the recent Indian Ocean outbreak		1	1				Kowalzik S.; Xuan NV.; Weissbrich B.; Scheiner B.; Schied T.; Drosten C.; Müller A.; Stich A.; Rethwilm A.; Bodem J. Characterisation of a chikungunya virus from a German patient returning from Mauritius and development of a serological test. Med Microbiol Immunol. 2008 Dec;197(4):381-6. doi: 10.1007/s00430-008-0090-5. Epub 2008 Mar 20. PMID: 18351388.
Evolutionary rates and timescale comparison of Chikungunya viruses inferred from the whole genome/E1 gene with special reference to the 2005-07 outbreak in the Indian subcontinent.	Research			Reunion, Mauritius, DRC,Senegal, Cameroon, South Africa, Uganda, Nigeria, Tanzania			1964 - 2006	Human	Ae. albopictus	Full genomes and E1 gene	Analysed			FJ000069,EF012359,DQ443544,AM258994,AM258992,AM258993,AM258991,AM258990,AY726732,AF490259,AF369024,DQ462746,DQ462747,DQ462748,DQ462749,DQ462750,DQ489787,EF051584,AY549575,AY549576,AY549577,AY549578,AY549579,AY549580,AY549581,AY549582,AY549584,AY549583,AF192907,AF192903,AF192904,AF192891,AF192893	ECSA (IOL)		The presence of a strain in India in 2000 that bears 99% identity with a Ugandan strain of 1982, which correlates with the tMRCA of the Indian and Indian Ocean isolates, confirms our earlier report that the progenitor of the 2005–07 isolates originates from Uganda’s neighbourhood.	In the present study, the evolutionary timescales of CHIK viruses was estimated to be in the last 300 years with the progenitor of the 2005–07 isolates existing around 9 years ago. The study also confirmed our earlier report (Arankalle et al., 2007) that the progenitor originates from Uganda’s neighbourhood. E						Cherian SS.; Walimbe AM.; Jadhav SM.; Gandhe SS.; Hundekar SL.; Mishra AC.; Arankalle VA. Evolutionary rates and timescale comparison of Chikungunya viruses inferred from the whole genome/E1 gene with special reference to the 2005-07 outbreak in the Indian subcontinent. Infect Genet Evol. 2009, 9, 16-23. doi: 10.1016/j.meegid.2008.09.004. Epub 2008 Oct 1. PMID: 18940268.
Origin, evolution, and phylogeography of recent epidemic CHIKV strains.	Research			Reunion, Cameroon, Congo, Senegal, Nigeria, Uganda, Gabon, South Africa, Tanzania, Central African Republic,Kenya, Mauritius, Comoros			1953 - 2009	Human	Aedes Sp.	E1 gene	Analysed			Not given	ECSA	Imported and Autochthonous	D2 subset most probably originated in Kenya, with a tMRCA corresponding to the year 2002 (95% HPD 2000-2004), then spread following two distinct routes: one throughout the Indian Ocean (Reunion, Comoros) and the other moving from India then scattered in the South East Asia and reached Italy.	Reconstructed the geographic spread of CHIKV during the last epidemic wave, which showed an eastward path from Africa to Indian Ocean island to India, and from there to other South East Asian countries.Our analysis confirms that the A226V variant emerged both on La Reunion and in some Indian area somewhere during the outbreaks. The sporadic finding of A226V variants in central Africa before the I…						Lo Presti, A.; Ciccozzi, M.; Cella, E.; Lai, A.; Simonetti, F.R.; Galli, M.; Zehender, G.; Rezza, G. Origin, Evolution, and Phylogeography of Recent Epidemic CHIKV Strains. Infection, Genetics and Evolution 2012, 12, 392–398, doi:10.1016/j.meegid.2011.12.015.
Molecular diagnosis and analysis of Chikungunya virus.	Other			Mauritius and Seychelles			2006	Human	Ae. albopictus	E1 gene	Sequenced	3	Sanger	EF193853 - EF193855	ECSA	suggested importation	related Réunion isolates	Observed that in CHIKV isolates pre-June 2005 from the Indian Ocean outbreak, there is an alanine residue at residue 226 but in isolates from these islands post-September 2005, there is a valine residue at this position. However, the sequences presented here from 2006 have a valine residue for the Mauritius strains and an alanine for the Indian and Seychelles strains.						Edwards, C.J.; Welch, S.R.; Chamberlain, J.; Hewson, R.; Tolley, H.; Cane, P.A.; Lloyd, G. Molecular Diagnosis and Analysis of Chikungunya Virus. J Clin Virol 2007, 39, 271–275, doi:10.1016/j.jcv.2007.05.008.
Chikungunya outbreak in Montpellier, France, September to October 2014.	Event-based	Cameroon	France	Cameroon			2014	Human	Ae. albopictus															Delisle, E.; Rousseau, C.; Broche, B.; Leparc-Goffart, I.; L’Ambert, G.; Cochet, A.; Prat, C.; Foulongne, V.; Ferré, J.B.; Catelinois, O.; et al. Chikungunya Outbreak in Montpellier, France, September to October 2014. Eurosurveillance 2015, 20, doi:10.2807/1560-7917.ES2015.20.17.21108.
Dengue virus serotype 4 and chikungunya virus coinfection in a traveller returning from Luanda, Angola, January 2014.	Case study	Angola	Portugal	Angola	Luanda		2014	Human		NS2	Sequenced	1		AB908054	ECSA	Imported	CHIKV sequence segregated with those included in the Central/Eastern/Southern African genotype and closely related to Chikungunya virus strain Ross and reference strain.							Parreira R.; Centeno-Lima S.; Lopes A.; Portugal-Calisto D.; Constantino A.; Nina J. Dengue virus serotype 4 and chikungunya virus coinfection in a traveller returning from Luanda.; Angola. Euro Surveill 2014, 19, 20730. doi: 10.2807/1560-7917.es2014.19.10.20730. PMID: 24650864.
Recurrent Episodes of Some Mosquito-Borne Viral Diseases in Nigeria: A Systematic Review and Meta-Analysis.	Retrospective analysis			Nigeria	Ibadan		1964-1965	Human	Ae. albopictus	Full genome	Analysed	2		HM045807 and HM045786		Authochthonous	1956 South African Sequence	Recently, CHIK was reported in Kogi and Kwara States (northcentral Nigeria) and Lagos State (southwest Nigeria), showing that it is still a significant problem.						Onoja, A.B.; Omatola, A.C.; Maiga, M.; Gadzama, I.S. Recurrent Episodes of Some Mosquito-Borne Viral Diseases in Nigeria: A Systematic Review and Meta-Analysis. Pathogens 2022, 11, 1162, doi:10.3390/pathogens11101162
Chikungunya Outbreak in the Republic of the Congo, 2019-Epidemiological, Virological and Entomological Findings of a South-North Multidisciplinary Taskforce Investigation.	Event-based			The Republic of Congo	Kouilou, Pointe-Noire, Bouenza, Niari and Pool		2019	Human	Aedes species	Full genome	Sequenced	2	Oxford nanopore	MK935343 - MK935344	ECSA (ECSA 2 sub-clade)		a strain isolated in 2016 in Angola [25] lacking the A226V mutation, is the closest related sequence (98.9% nucleotide identity) to both 2019 RoC sequences. The analysis suggests that these strains have a common origin, dating back to around 1973 (95% HPD 1970–1977), from which they diverged around 1989 (95% HPD 1985–1994).	The 2019 RoC strain, like the strains from Gabon and Cameroon outbreaks (Chik_Cam_7079, GenBank_EF051584) [9,10], originates from the Central-African lineage, and it is distinct from the contemporary Indian/Indian Ocean isolates, but in contrast to original Central-African strains (transmitted by Ae. aegypti), it carries the A226V mutation. This implies an independent adaptive mutation in respons…		349	278	0	Pointe Noire (244), Kouilou (33), Dolisie (1)	Vairo, F.; Aimè Coussoud-Mavoungou, M.; Ntoumi, F.; Castilletti, C.; Kitembo, L.; Haider, N.; Carletti, F.; Colavita, F.; Gruber, C.; Iannetta, M.; et al. Chikungunya Outbreak in the Republic of the Congo, 2019—Epidemiological, Virological and Entomological Findings of a South-North Multidisciplinary Taskforce Investigation. Viruses 2020, 12, 1020, doi:10.3390/v12091020.
Viral Exploration of Negative Acute Febrile Cases Observed during Chikungunya Outbreaks in Gabon.	Retrospective analysis			Gabon	Woleu-Ntem, Estuaire, Moyen-Oogoue, Oogoue-lolo,Ngounie, Oogoue-Maritime, Hau-Oogoue	(LBV)Libreville; (LAMB)Lambaréné; (LTV)Lastourville; (KLT) Koulamoutou; (HO) Haut Oogoué; (FCV)Franceville, Ndakaba-Balandja, Ndangui, Ndjole, Kango	2007-2013	Human	Ae. albopictus	Full genome, E1 and E2	Sequenced	37	Multiple		ECSA	Authocthonous	Most of the mutations observed in our virus isolates were in other Central African strains such as Congolese BRAZZA_MRS1 and Ga-bonese GABOPY1 (accession No. KP 003813.2 and KP 003812.1),	Given the large population movements between countries in this African sub-region, CHIKV strains regularly cross borders; therefore, unsurprisingly, the CHIKV strain from the Republic of Congo (KP0038131), a neighbouring country, clustered with our Gabonese isolates, especially that of Franceville in 2010. This strain therefore likely originated from Gabon, particularly as the first outbreak of C…	436 undiagnosed samples, viral isolation from 43 samples . Virus identification by RT-PCR led to the identification of CHIKV in 37 isolates. A total of 18 complete genomes and 19 partial sequences containing the E2 and E1 genes				LBV)Libreville (26/295); (LAMB)Lambaréné (1/25); (LTV)Lastourville(2/16); (KLT) Koulamoutou(6/42); (HO) Ndakaba-Balandja(3/10), Ndangui, Ndjole, Kango	Simo Tchetgna, H.; Sem Ouilibona, R.; Nkili-Meyong, A.A.; Caron, M.; Labouba, I.; Selekon, B.; Njouom, R.; Leroy, E.M.; Nakoune, E.; Berthet, N. Viral Exploration of Negative Acute Febrile Cases Observed during Chikungunya Outbreaks in Gabon. Intervirology 2018, 61, 174–184, doi:10.1159/000495136
Spread of a Novel Indian Ocean Lineage Carrying E1-K211E/E2-V264A of Chikungunya Virus East/Central/South African Genotype across the Indian Subcontinent, Southeast Asia, and Eastern Africa.	Research			Kenya, Sudan, Djibouti			2004-2020	Multiple	Aedes species, Aedes albopictus, Aedes aegypti( primary vector) and Culex quinquefasciatus (CHIKV RNA found in Thailand mosquito population)	Full and partial	Analysed	37		MT023791,HQ456254,HQ456255,MT526802,MT526803,MT526801,MH423797,MH423798,MH423800,MH423801,MH423802,MH423803,MH423804,MH423805,MH423806,MT526807,MT380161,MT526800,MT526804,MT526805,MT526806,MT380146,MT380148,MT380150,MT380152,MT526797,MT526798,MT526799,MW161364,MW161366,MW161367,MW161398,MW161418,MW161419,MW161420,MW161455,MW161456	ECSA (IOL)	suggests importation	At first, the earliest E1-K211E/E2-V264A IOL strain sparsely circulated in Delhi, Mumbai, and Kerala in India since 2010	the earlier presence of E1-K211E/E2-V264A IOL was reported in early 2010, particularly in Tamil Nadu, Andra Pradesh, and Delhi in India [22,29,31]. The present phylogenetic analysis showed that E1-K211E/E2-V264A IOL formed a distinct monophyletic clade with high posterior probability support around 2008, establishing the new sub-lineage of IOL consisting of the descended clades of IOL 2010–2020 s…	245 previously published sequences and 26 newly generated sequences from Asia(Maldives and Thailand)					Phadungsombat, J.; Imad, H.A.; Nakayama, E.E.; Leaungwutiwong, P.; Ramasoota, P.; Nguitragool, W.; Matsee, W.; Piyaphanee, W.; Shioda, T. Spread of a Novel Indian Ocean Lineage Carrying E1-K211E/E2-V264A of Chikungunya Virus East/Central/South African Genotype across the Indian Subcontinent, Southeast Asia, and Eastern Africa. Microorganisms 2022, 10, 354, doi:10.3390/microorganisms10020354.
Concurrent chikungunya and dengue virus infections during simultaneous outbreaks, Gabon, 2007.	Event-based			Gabon		Libreville, Ntom, , Kango, Mitzic, Oyem, Minvoul and Cocobeach	2007	Human	Ae. albopictus						ECSA (ECSA 2 sub-clade) -Central African with A226V muation	Not stated/likely Autochothonous	These epidemiologic results also confirm our previous observation that CHIKV strains isolated during the Gabon outbreak in 2007 belong to the Central African lineage and harbor the A226V mutation as a result of adaptation to Ae. albopictus through a mechanism of evolutionary convergenc	Findings document CHIKV and DENV-2 co-circulation that resulted in large simultaneous outbreaks in regions where Ae. albopictus was shown to be the principal vector.	773	20 000	275 and 8 co-infections with DENV		Libreville (249/686), 6 co-infections), Ntom(1/3), Kango (3/7), Mitzic (4/6), Oyem(15/45) and 1 co-infection, (Minvoul (3/7) and 1 co-infection, Cocobeach (0/19)	Leroy, E.M.; Nkoghe, D.; Ollomo, B.; Nze-Nkogue, C.; Becquart, P.; Grard, G.; Pourrut, X.; Charrel, R.; Moureau, G.; Ndjoyi-Mbiguino, A.; et al. Concurrent Chikungunya and Dengue Virus Infections during Simultaneous Outbreaks, Gabon, 2007. Emerg Infect Dis 2009, 15, 591–593, doi:10.3201/eid1504.080664.
Recent introduction and rapid dissemination of Chikungunya virus and Dengue virus serotype 2 associated with human and mosquito coinfections in Gabon, central Africa.	Event-based			Gabon		Libreville, Ntom, , Kango, Mitzic, Oyem, Minvoul, lambarene, lastourville, Koulamoutou,Moanda, Franceville , Okandja	2007-2010	Human	Ae. albopictus	E1 gene	Sequenced	3		JX080286–JX080288	ECSA (ECSA 2 sub-clade) -Central African with A226V muation	imported	phylogenetic analyses of partial envelope gene sequences showed an ancestor–descendent relationship connecting the 2007 Gabon strains to the 2010 Gabon strains, and also suggested that the Gabonese CHIKV strains evolved directly from the 2006 Cameroon strain.The wave of CHIKV and DENV-2 clinical infection could be divided into 3 periods with distinct epidemiologic characteristics. In the first ph…	Our findings clearly suggest that CHIKV spread rapidly across central Africa, from Cameroon to south Gabon, between September 2007 and August 2010, and to Republic of Congo in 2011	4287	4287 (2826 suspected/examined in 2010)	Total 1567 (153 (in 2008), 5 9in 2009), 1112 and 28 co-infections(in 2010)		2007 outbreak : Libreville(267/968), Ntom/Kango(4/10), Mitzic(4/6), Oyem(18/48) and 1 co-infection, Minvoul(4/6) - 1 co-infection. 2008 sporadic outbreak : lambarene (80/108), lastourville(63/104), Ndjole (10/39). 2009 sporadic outbreaks : lambarene (3/48), Libreville (2/105) 2010 outbreak: Moanda(147/308), Franceville(882/2064) , Okandja(11/29) , Koulamoutou(64/218) and others (8/207)	Caron, M.; Paupy, C.; Grard, G.; Becquart, P.; Mombo, I.; Nso, B.B.B.; Kassa Kassa, F.; Nkoghe, D.; Leroy, E.M. Recent Introduction and Rapid Dissemination of Chikungunya Virus and Dengue Virus Serotype 2 Associated With Human and Mosquito Coinfections in Gabon, Central Africa. Clinical Infectious Diseases 2012, 55, e45–e53, doi:10.1093/cid/cis530.
Different lineages of Chikungunya virus in Equatorial Guinea in 2002 and 2006.	Case study	Equatorial Guinea	Spain	Equatorial Guinea	Bata		2002-2003, 2006 (traveller)	Human	Not stated	E1 gene	Sequenced	4		GQ387365-GQ387368	ECSA	Authocthonous	The 2006 sequence from the traveller returning to spain is similar to others described at the same time from Cameroon and Gabon	Our results suggest that a paraphyletic population of CHIKV was circulating in Equatorial Guinea in 2002. Our results indicate that CHIKV is likely endemic in Equatorial Guinea, and suggest that either two (or more) CHIKV populations were co-circulating in Equatorial Guinea or the western Central African lineage has replaced the lineage detected during 2002–2003	720	720	8			Collao, X.; Negredo, A.I.; Cano, J.; Tenorio, A.; De Ory, F.; Benito, A.; Masia, M.; Sánchez-Seco, M.P. Short Report: Different Lineages of Chikungunya Virus in Equatorial Guinea in 2002 and 2006. American Journal of Tropical Medicine and Hygiene 2010, 82, 505–507, doi:10.4269/ajtmh.2010.09-0435.
Novel chikungunya virus variant in travelers returning from Indian Ocean islands.	Travel-related	Mayotte and Reunion Islands	France	Mayotte and Reunion Islands			2006	Human	Ae. albopictus	E1 gene	Sequenced	4		DQ451149–DQ451151	ECSA (IOL)	imported and Authocthonous	Phylogenetic analysis and high bootstrap values indicated that the 4 Indian Ocean strains had a common ancestor, constituted a new sublineage that is distinct from the 4 lineages previously recognized, and most likely emerged recently to cause the regional outbreak	In 1 year, >250,000 persons have been infected by a new CHIKV variant on the Indian Ocean islands. Although major differences in the fitness or virulence of CHIKV may be associated with minor genetic differences, the most likely explanation for this devastating outbreak is the penetration into a region where the population is immunologically naive for CHIKV and where Ae. albopictus proliferates		250, 000				Parola, P.; de Lamballerie, X.; Jourdan, J.; Rovery, C.; Vaillant, V.; Minodier, P.; Brouqui, P.; Flahault, A.; Raoult, D.; Charrel, R. Novel Chikungunya Virus Variant in Travelers Returning from Indian Ocean Islands. Emerg Infect Dis 2006, 12, 1493–1499, doi:10.3201/eid1210.060610.
Human and entomologic investigations of chikungunya outbreak in Mandera, Northeastern Kenya, 2016.	Research			Kenya and Somalia	Klambu_county	Mandera, Nairobi,Garissa, Thika and Bula-hawa (somalia)	2016	Human	Ae. Aegypti	Capsid protein gene	Sequenced	13	Sanger	MG902895-MG902898. MG902902, MG902904-MG902911	ECSA (IOL)	Imported	This outbreak revealed that though the viruses were closely related to those from China isolated in 2010,	We report on the first documented evidence of active chikungunya infection in Northern Kenya. The geographical range of chikungunya continues to expand and the evidence provided suggests that chikungunya and dengue share the same eco-system in Northern Kenya. Chikungunya was first detected by RT-PCR in samples sent from the Bula-Hawa region of Somalia to Kenya in February 2016, with no case detec…	189	189	52.9% (100/189) tested positive for CHIKV by either IgM ELISA or RT-PCR. 29% (55/189) of the samples tested positive for dengue IgM antibodies with 12.2% (23/189)			Konongoi, S.L.; Nyunja, A.; Ofula, V.; Owaka, S.; Koka, H.; Koskei, E.; Eyase, F.; Langat, D.; Mancuso, J.; Lutomiah, J.; et al. Human and Entomologic Investigations of Chikungunya Outbreak in Mandera, Northeastern Kenya, 2016. PLoS One 2018, 13, e0205058, doi:10.1371/journal.pone.0205058.
Molecular characterization of chikungunya virus during the 2019 outbreak in the Democratic Republic of the Congo.	Event-based			Demcratic Republic of the Congo	Kinshasa, Masa and Matadi	Mont-Ngafula(Southern Kinshasa), Ksaangulu (in Masa)	late 2018 -2019	Multiple	Aedes species	Full genome	Sequenced	16	Oxford nanopore	MT636907-MT636913 (human), MT636914-MT636922 (mosquitoes)		Not stated - possible importation or circulation in africa	The most closely related sequences were imported cases in Japan from Angola in 2016, and in China from Central Africa in 2010, with similarities of 98.9 and 98.7% respectively.	All obtained sequences also harboured the A226V mutation. These molecular observations correspond exactly to what was then reported about a coinciding CHIKV outbreak in the ROC . Surprisingly, all genomes obtained from this outbreak contained the epistatic E2-211 isoleucine which in vitro limits the emergence of A226V. Phylogenetic analysis further revealed that the sequences of this outbreak con…						Selhorst, P.; Makiala-Mandanda, S.; De Smet, B.; Mariën, J.; Anthony, C.; Binene-Mbuka, G.; De Weggheleire, A.; Ilombe, G.; Kinganda-Lusamaki, E.; Pukuta-Simbu, E.; et al. Molecular Characterization of Chikungunya Virus during the 2019 Outbreak in the Democratic Republic of the Congo. Emerg Microbes Infect 2020, 9, 1912–1918, doi:10.1080/22221751.2020.1810135.
First reported chikungunya fever outbreak in the republic of Congo, 2011.	Retrospective analysis			Congo	district of Bacongo and Makélékélé	Brazzaville and Department of Pool	2011	Human	Ae. albopictus	Full genome	Sequenced		Sanger	KP003813	ECSA (ECSA 2 sub-clade) -Central African with A226V muation	not stated	Strain Brazza_MRS1 falls into the ECSA2 group and is closely related to GABOPY1 (KP003812), a strain isolated in 2007 during an outbreak in Gabon. The E1-A226V mutation, associated with adaptation to the mosquito Aedes albopictus, is present in both strains	The 2011 chikungunya outbreak investigated in the current study was the first declared in the Republic of Congo. However, numerous epidemics have been reported in neighbouring countries during the last 50 years (Angola in 1962, 1970, 1971; Central African Republic in 1978, 1984; Democratic Republic of Congo in 1960, 1999–2000; Cameroon in 2006 and Gabon in 2007–2012) [5]. There is therefore stron…	317 (308 from Brazzaville) and 517 (The gender ratio (M/F) was 3.1 and median age of 32 )for the serological study	11, 083 (91% (10,066/11,083) originated from the Department of Brazzaville and 9% (1,117/11,083) from the Department of Pool)	37		(91% (10,066/11,083) originated from the Department of Brazzaville and 9% (1,117/11,083) fromsoth the Department of Pool based on WHO reports. Serological study: North Areav(52/130), Central area (46/173), South Area (80/214). RT-PCR : North Area (3/58), Central Area (2/45), South Area (31/305)	Moyen, N.; Thiberville, S.-D.; Pastorino, B.; Nougairede, A.; Thirion, L.; Mombouli, J.-V.; Dimi, Y.; Leparc-Goffart, I.; Capobianchi, M.R.; Lepfoundzou, A.D.; et al. First Reported Chikungunya Fever Outbreak in the Republic of Congo, 2011. PLoS One 2014, 9, e115938, doi:10.1371/journal.pone.0115938.
Genome microevolution of chikungunya viruses causing the Indian Ocean outbreak.	Retrospective analysis			Réunion, Seychelles, Mauritius, Madagascar, and Mayotte islands			2005-2006	Human	Ae. albopictus	6 Full and 121 E1 Gene	Sequenced	127	Sanger	AM258990-AM258995.	ECSA (IOL)	Imported	most closely related to S27	Notably, envelope protein E2 showed the highest variation, with 14 (3.3%) aa changes, higher than envelope protein E1 (0.68%) and the capsid protein (0.38%).		127 - Réunion ( n = 89), Seychelles ( n = 3), Madagascar ( n = 8), Mayotte ( n = 23), and Mauritius ( n = 4).				Schuffenecker, I.; Iteman, I.; Michault, A.; Murri, S.; Frangeul, L.; Vaney, M.-C.; Lavenir, R.; Pardigon, N.; Reynes, J.-M.; Pettinelli, F.; et al. Genome Microevolution of Chikungunya Viruses Causing the Indian Ocean Outbreak. PLoS Med 2006, 3, e263, doi:10.1371/journal.pmed.0030263.
Emergence of a novel chikungunya virus strain bearing the E1:V80A substitution, out of the Mombasa, Kenya 2017-2018 outbreak.	Research			Kenya	Mombasa		late 2017-mid 2018	Human	Aedes species	15 Full genome and 2 partial	Sequenced	17	Illumina	MT380146-MT380162.	ECSA (IOL)	Imported	The Mombasa outbreak cluster is closely related to the China strain of 2017 .The most recent common ancestor (MRCA) of the Mombasa 2017/2018 strain is estimated to have existed in early 2017 (2017.22, 95% HPD: 2016.68–2017.63). The Mombasa 2017/18 outbreak strain is estimated to have diverged from the 2017 China strain and the closely related Hong Kong 2016 strain in May 2016 (2016.43, 95% HPD: 2…	the Mombasa outbreak originated from the India 2015 strain, Investigation of amino acids in Mombasa genomes revealed the presence of novel potential Ae. albopictus adapting glycoprotein mutations [43] in 11 of 15 CHIKV genomes. The E1:V80A, E1:T82I and E1:V84D mutations. phylogenetic analyses indicate that the Mombasa 2017/2018 and the Mandera 2016 outbreaks were not directly connected to each ot…						Eyase, F.; Langat, S.; Berry, I.M.; Mulwa, F.; Nyunja, A.; Mutisya, J.; Owaka, S.; Limbaso, S.; Ofula, V.; Koka, H.; et al. Emergence of a Novel Chikungunya Virus Strain Bearing the E1:V80A Substitution, out of the Mombasa, Kenya 2017-2018 Outbreak. PLoS One 2020, 15, e0241754, doi:10.1371/journal.pone.0241754.
Kankasha in Kassala: A prospective observational cohort study of the clinical characteristics, epidemiology, genetic origin, and chronic impact of the 2018 epidemic of Chikungunya virus infection in Kassala, Sudan.	Event-based			Sudan	Kassala state	Kassala	2018-2019	Human	Ae. Aegypti	Full genomes	Sequenced	109	Oxford nanopore	MW161364-161460	ECSA (IOL)	Imported	This might have occurred via the Middle East or Indian Subcontinent since the Kassala sequences are closely related (i) to the Henan and Shivane variants identified in China and Hong Kong. which originated in returning travellers from India/Pakistan, and (ii) to a clade that includes sequences from a 2016 outbreak in Pakistan and other sequences from India and Bangladesh	Vulnerability to CHIKV remains in Kassala and elsewhere in Sudan due to widespread Aedes aegypti presence and mosquito-fostering household water storage methods. This study highlights the importance of increasing awareness of the severity and impact of CHIKV outbreaks, and the need for urgent actions to reduce transmission risk in households.	102 adults and 40 children	487 600	120 and 9 patient DENV co-infection (PCR) and (23/120) were coinfected with DENV either by PCR or IgM-ELISA. , 34 positive for Plasmodium falciparum and six had haemorrhagic symptoms including two children with life-threatening bleeding.	1 (acute renal injury)		Bower, H.; el Karsany, M.; Adam, A.A.A.H.; Idriss, M.I.; Alzain, M.A.; Alfakiyousif, M.E.A.; Mohamed, R.; Mahmoud, I.; Albadri, O.; Mahmoud, S.A.A.; et al. “Kankasha” in Kassala: A Prospective Observational Cohort Study of the Clinical Characteristics, Epidemiology, Genetic Origin, and Chronic Impact of the 2018 Epidemic of Chikungunya Virus Infection in Kassala, Sudan. PLoS Negl Trop Dis 2021, 1…
Global Outbreaks and Origins of a Chikungunya Virus Variant Carrying Mutations Which May Increase Fitness for Aedes aegypti: Revelations from the 2016 Mandera, Kenya Outbreak.	Event-based			Kenya	Mandera		2016	Human	Ae. Aegypti	10 Ful genomes and 5 Partial	Sequenced	15	Illumina	MH423797-MH423811		Imported	The Kenyan cluster was most closely related to genomes from Japan and India; however, the long branch leading to this cluster indicated a probable lack of sampling of viruses more related to the Kenyan outbreak. The ancestor shared with the most closely related genomes from Japan and India existed in late 2009 (2009.9; 95% HPD = 2008.6–2011.5) and was estimated to have originated in India.	The cluster containing the genomes with E1:K211E and E2:V264A mutations consisted of viruses from two different outbreaks, Kenya in 2016 and Pakistan in 2016, and additional genomes from India sampled between 2010 and 2016, and Japan, Hong Kong, and Australia, all sampled in 2016. The MRCA of this cluster was estimated to have existed in India since late 2008 (2008.8; 95% HPD = 2007.9–2009.5), in…		1792				Maljkovic Berry, I.; Eyase, F.; Pollett, S.; Konongoi, S.L.; Joyce, M.G.; Figueroa, K.; Ofula, V.; Koka, H.; Koskei, E.; Nyunja, A.; et al. Global Outbreaks and Origins of a Chikungunya Virus Variant Carrying Mutations Which May Increase Fitness for Aedes Aegypti: Revelations from the 2016 Mandera, Kenya Outbreak. Am J Trop Med Hyg 2019, 100, 1249–1257, doi:10.4269/ajtmh.18-0980.
Chikungunya Fever in Traveler from Angola to Japan, 2016.	Travel-related	Angola	Japan	Angola			2016	Human	Ae. Aegypti	E1 gene	Sequenced	1		LC259094	ECSA (sub type 2)	Authocthonous for Angola- imported to japan	The sequence was 98% identical to that of a CHIKV strain isolated in the Central African Republic in 1987 (Figure). Considering travel history, incubation period, and phylogenetic analysis, the patient was probably infected with CHIKV while in Luanda.		In May 2016, a 21-year-old woman traveled to Tokyo, Japan, from her home in Luanda. She began to exhibit a high fever on the first day of her visit. On the second day, she sought care at the National Center for Global Health and Medicine (Tokyo). She had been previously healthy and had not traveled out of Luanda in the past 6 months.	3818	1		Tokyo Japan - 1 (travel)	Takaya, S.; Kutsuna, S.; Nakayama, E.; Taniguchi, S.; Tajima, S.; Katanami, Y.; Yamamoto, K.; Takeshita, N.; Hayakawa, K.; Kato, Y.; et al. Chikungunya Fever in Traveler from Angola to Japan, 2016. Emerg Infect Dis 2017, 23, 156–158, doi:10.3201/eid2301.161395.
Chikungunya virus, Cameroon, 2006.	Case study			Cameroon		Douala and Yaoundé	2006	Human	Ae. albopictus	E1 gene	Sequenced	1		EF051584	ECSA (sub type 2)	Authocthonous	A high degree of identity was observed when the sequence was compared with the Democratic Republic of the Congo (DRC) strains isolated in 2000	The close genetic relationship suggests a continuous circulation of a homologous CHIKV population in Central Africa with a high degree of genetic stability. The genetic stability of the Central African CHIKV strains during 24 years. In Cameroon, as in DRC (6), patients were likely infected in urban or periurban centers (Yaoundé, the capital of Cameroon; Douala, a major city). These infections occ…	30	30	Among patients from Yaoundé, 1 (patient 11) had only IgM antibodies specific to CHIKV, while patients 18 and 28 had both IgM and IgG antibodies specific to CHIKV (Table). One patient from Cameroon (patient 20) had IgG specific to both CHIKV and flavivirus. Three patients (nos. 6, 13, and 15), 2 of whom were Cameroonian, had antibodies specific for flavivirus.			Peyrefitte, C.N.; Rousset, D.; Pastorino, B.A.M.; Pouillot, R.; Bessaud, M.; Tock, F.; Mansaray, H.; Merle, O.L.; Pascual, A.M.; Paupy, C.; et al. Chikungunya Virus, Cameroon, 2006. Emerg Infect Dis 2007, 13, 768–771, doi:10.3201/eid1305.061500.
Epidemic resurgence of Chikungunya virus in democratic Republic of the Congo: identification of a new central African strain.	Event-based			Democratic Republic of the Congo	Kinshasa	Matete and Kingabwa	1999-2000	Human		E1 gene	Sequenced	9	Sanger	AY549575 - AY549584	ECSA (sub type 2)	Authocthonous	Chikungunya nucleotidesequence from the Democratic Republic of the Congowas closely related to Chikungunya isolate from theCentral African Republic (GenBank accession numberAY549583	a low level virus maintenance of old strains and a viralcirculation limited to the Central African region. Thephylogenetic tree also highlighted a Central Africangenotype including the Democratic Republic of theCongo, Central African Republic, Central AfricanRegion, and Uganda isolates distinct from Central-East/South African genotype including Tanzania andSouth African Republic isolates. Hypothe…	76	50000	44			Pastorino, B.; Muyembe‐Tamfum, J.J.; Bessaud, M.; Tock, F.; Tolou, H.; Durand, J.P.; Peyrefitte, C.N. Epidemic Resurgence of Chikungunya Virus in Democratic Republic of the Congo: Identification of a New Central African Strain. J Med Virol 2004, 74, 277–282, doi:10.1002/jmv.20168.
Chikungunya fever: a clinical and virological investigation of outpatients on Reunion Island, South-West Indian Ocean.	Research			Reunion Island															76	266 000	54			Thiberville, S.-D.; Boisson, V.; Gaudart, J.; Simon, F.; Flahault, A.; de Lamballerie, X. Chikungunya Fever: A Clinical and Virological Investigation of Outpatients on Reunion Island, South-West Indian Ocean. PLoS Negl Trop Dis 2013, 7, e2004, doi:10.1371/journal.pntd.0002004.
Molecular Characterisation of Clinical Isolates of Chikungunya Virus: A Study from Tertiary Care Hospitals in Southern India.	Event-based							Human			Analysed			AF369024.2, DQ309336.1, AM258992.1, HM045811.1, HM045817.1, HM045816.1	WA, ECSA									Mudurangaplar, B. Molecular Characterisation of Clinical Isolates of Chikungunya Virus: A Study from Tertiary Care Hospitals in Southern India. J Clin Diagn Res 2016, doi:10.7860/JCDR/2016/18370.7509.
